# Supplementary material for: A new species of Echinolaophonte and record of E. armiger (Gurney, 1927) (Crustacea, Copepoda, Harpacticoida, Laophontidae) from the Caribbean with a key to species
Source: Zookeys. 2017 Dec 13;(722):19–36. doi: 10.3897/zookeys.722.14560 (PMC5740406; doi:10.3897/zookeys.722.14560)
Supplement: XML Treatment for Echinolaophonte villabonae [file zookeys.722.14560-treatment1.xml]

<!DOCTYPE tp:taxon-treatment
  PUBLIC "-//TaxonX//DTD Taxonomic Treatment Publishing DTD v0 20100105//EN" "tax-treatment-NSO.dtd">
<tp:taxon-treatment xmlns:tp="http://www.plazi.org/taxpub"><tp:treatment-meta><kwd-group><label>Taxon classification</label><kwd><named-content xmlns:xlink="http://www.w3.org/1999/xlink" content-type="kingdom">Animalia</named-content></kwd><kwd><named-content xmlns:xlink="http://www.w3.org/1999/xlink" content-type="order">Harpacticoida</named-content></kwd><kwd><named-content xmlns:xlink="http://www.w3.org/1999/xlink" content-type="family">Laophontidae</named-content></kwd></kwd-group><mixed-citation publication-type="journal"><person-group><name><surname>Fuentes-Reinés</surname><given-names>Juan Manuel</given-names></name><name><surname>Suárez-Morales</surname><given-names>Eduardo</given-names></name></person-group><article-title>A new species of <italic><tp:taxon-name><tp:taxon-name-part taxon-name-part-type="genus" reg="Echinolaophonte">Echinolaophonte</tp:taxon-name-part></tp:taxon-name></italic> and record of <italic><tp:taxon-name><tp:taxon-name-part taxon-name-part-type="genus" reg="Echinolaophonte">E.</tp:taxon-name-part> <tp:taxon-name-part taxon-name-part-type="species" reg="armiger">armiger</tp:taxon-name-part></tp:taxon-name></italic> (Gurney, 1927) (<tp:taxon-name><tp:taxon-name-part taxon-name-part-type="subphylum">Crustacea</tp:taxon-name-part></tp:taxon-name>, <tp:taxon-name><tp:taxon-name-part taxon-name-part-type="subclass">Copepoda</tp:taxon-name-part></tp:taxon-name>, <tp:taxon-name><tp:taxon-name-part taxon-name-part-type="order">Harpacticoida</tp:taxon-name-part></tp:taxon-name>, <tp:taxon-name><tp:taxon-name-part taxon-name-part-type="family">Laophontidae</tp:taxon-name-part></tp:taxon-name>) from the Caribbean with a key to species</article-title><source>Zookeys</source><day>13</day><month>12</month><year>2017</year><volume>2017</volume><issue>722</issue><fpage>19</fpage><lpage>36</lpage><pub-id pub-id-type="doi">10.3897/zookeys.722.14560</pub-id></mixed-citation></tp:treatment-meta><tp:nomenclature><tp:taxon-name>
                  <tp:taxon-name-part taxon-name-part-type="genus" reg="Echinolaophonte">Echinolaophonte</tp:taxon-name-part>
                  <tp:taxon-name-part taxon-name-part-type="species" reg="villabonae">villabonae</tp:taxon-name-part>
                  <object-id xmlns:xlink="http://www.w3.org/1999/xlink" content-type="zoobank" xlink:type="simple">http://zoobank.org/9AA12838-05D6-48FA-88EF-AEDE388D6D8E</object-id>
                </tp:taxon-name><tp:taxon-status xmlns:xlink="http://www.w3.org/1999/xlink" xlink:type="simple">sp. n.</tp:taxon-status><xref ref-type="fig" rid="F1">Figs 1</xref><xref ref-type="fig" rid="F2">, 2</xref><xref ref-type="fig" rid="F3">, 3</xref><xref ref-type="fig" rid="F4">, 4</xref><xref ref-type="fig" rid="F5">, 5</xref><xref ref-type="fig" rid="F6">, 6A, B</xref><tp:nomenclature-citation-list><tp:nomenclature-citation><tp:taxon-name><tp:taxon-name-part taxon-name-part-type="genus" reg="Echinolaophonte"/><tp:taxon-name-part taxon-name-part-type="species" reg="armiger"/></tp:taxon-name><comment>Syn.: <tp:taxon-name><tp:taxon-name-part taxon-name-part-type="genus" reg="Echinolaophonte">Echinolaophonte</tp:taxon-name-part> <tp:taxon-name-part taxon-name-part-type="species" reg="armiger">armiger</tp:taxon-name-part></tp:taxon-name> Nicholls, 1945; <tp:taxon-name><tp:taxon-name-part taxon-name-part-type="genus" reg="Echinolaophonte">Echinolaophonte</tp:taxon-name-part> <tp:taxon-name-part taxon-name-part-type="species" reg="armiger">armiger</tp:taxon-name-part></tp:taxon-name> Vervoort, 1964. </comment></tp:nomenclature-citation></tp:nomenclature-citation-list></tp:nomenclature><tp:treatment-sec sec-type="material" id="SECID0EKOAC"><title>Material examined.</title><p>Adult female holotype (UARC290M), male allotype (UARC291M), Rodadero Bay, Magdalena, Colombia, coll. J. Fuentes-Reinés, August-June 2016. Paratypes: five females (UARC292M) and two males (UARC293M) from same locality, coll. Juan M. Fuentes-Reinés. Two adult females, two adult males from same locality, date, and collector; specimens dissected, semi-permanent slides (UARC302M–UARC315M). Non-type specimens: two adult females, one adult male in collection of first author (JMFR), one female prepared for SEM analysis, same collection data.</p></tp:treatment-sec><tp:treatment-sec sec-type="type locality" id="SECID0EPOAC"><title>Type locality.</title><p>Rodadero Bay, Magdalena, northern Colombia (<named-content xmlns:xlink="http://www.w3.org/1999/xlink" content-type="dwc:verbatimCoordinates" xlink:type="simple"><named-content content-type="geo-json" specific-use="{&#34;type&#34;:&#34;Point&#34;,&#34;coordinates&#34;:[-74.201667,11.236111]}" id="NCID0EYOAC" xlink:type="simple">11°14'10"N, 74°12'06"W</named-content></named-content>).</p></tp:treatment-sec><tp:treatment-sec sec-type="diagnosis" id="SECID0E4OAC"><title>Diagnosis.</title><p>Body cylindrical, rostrum wide, subrectangular, medially flat, posterior margin of cephalic shield with strong dorsal spiniform which possess two notches. Female antennule six-segmented; male antennule subchirocer, seven-segmented. Antenna three-segmented, <abbrev xmlns:xlink="http://www.w3.org/1999/xlink" xlink:title="exopod" id="ABBRID0EDPAC" xlink:type="simple">EXP</abbrev> one-segmented with four strong setae, inner longest. Mandible <abbrev xmlns:xlink="http://www.w3.org/1999/xlink" xlink:title="endopod" id="ABBRID0EHPAC" xlink:type="simple">ENP</abbrev> and <abbrev xmlns:xlink="http://www.w3.org/1999/xlink" xlink:title="exopod" id="ABBRID0ELPAC" xlink:type="simple">EXP</abbrev> reduced, with three and one short pinnate setae, respectively. Maxillule with well-developed arthrite and eight distal elements; <abbrev xmlns:xlink="http://www.w3.org/1999/xlink" xlink:title="exopod" id="ABBRID0EPPAC" xlink:type="simple">EXP</abbrev> one-segmented, with two apical setae. Maxilliped three-segmented, endopodal claw with single seta. P1-P4ENP and <abbrev xmlns:xlink="http://www.w3.org/1999/xlink" xlink:title="exopod" id="ABBRID0ETPAC" xlink:type="simple">EXP</abbrev> being two and three-segmented, respectively, but P1EXP two-segmented. P1ENP 7.5 times as long as wide. Female and male P5 with long setophore and apical seta, female P5 <abbrev xmlns:xlink="http://www.w3.org/1999/xlink" xlink:title="exopod" id="ABBRID0EXPAC" xlink:type="simple">EXP</abbrev> and <abbrev xmlns:xlink="http://www.w3.org/1999/xlink" xlink:title="endopod" id="ABBRID0E2PAC" xlink:type="simple">ENP</abbrev> with three and four setae, respectively, male P5EXP with three setae. Female and male caudal rami with seven setae.</p></tp:treatment-sec><tp:treatment-sec sec-type="description" id="SECID0EAAAE"><title>Description.</title><p>
                  <italic>Female</italic>. Habitus as in Figure <xref ref-type="fig" rid="F1">1A</xref>. Body cylindrical in dorsal view, prosome gradually tapering anteriorly. Total body length measured from anterior margin of rostrum to posterior margin of caudal rami ranging from 560 to 616μm (average = 586.7 μm, <italic>n</italic> = 11; holotype: 588 μm). Strong dorsal spiniform process present at median posterior margin of cephalic shield (Figs <xref ref-type="fig" rid="F1">1A</xref>, <xref ref-type="fig" rid="F5">5A</xref>) and reaching middle of second pedigerous somite. Process with two distinctive notches on posterior margin, distal end represented by curved point (Figs <xref ref-type="fig" rid="F1">1B–C</xref>, <xref ref-type="fig" rid="F5">5B</xref>).</p><p>Cephalothorax with smooth posterior margin; lateral posterior corners of cephalic shield produced into triangular expansions (Fig. <xref ref-type="fig" rid="F1">1D</xref>) and intricate cuticular ornamentation (Fig. <xref ref-type="fig" rid="F5">5B, C</xref>). Urosome five-segmented, in lateral view urosomites 3-5 with strong expansion, cuticular surface ornamented with minute denticles, posterior margins spinulate (Figs <xref ref-type="fig" rid="F1">1A</xref>, <xref ref-type="fig" rid="F5">5D</xref>). Genital double-somite (Fig. <xref ref-type="fig" rid="F1">1G, H</xref>) with transverse, shallow suture on ventral surface, indicating original intersomite segmentation; dorsal surface with ornamentation as in figure 1E, including a field of minute spinules on proximal dorsal surface (arrowed). Genital pore inconspicuous, located medially on anteriormost end of somite (Fig. <xref ref-type="fig" rid="F1">1H</xref>). Some specimens carrying single egg sac ventrally; egg mass set close to ventral surface of genital and postgenital somites (Fig. <xref ref-type="fig" rid="F1">1A</xref>). Postgenital somite relatively narrow, with large dorsal spiniform process in lateral view (Fig. <xref ref-type="fig" rid="F5">5G</xref>); with medial expansions visible in dorsal view (Fig. <xref ref-type="fig" rid="F1">1F</xref>); surface with cuticular reticulation. Posterior margin ornamented with row of short setules and ventral rows of spinules (Fig. <xref ref-type="fig" rid="F5">5G</xref>). Succeeding preanal somite lacking large dorsal spiniform process but with posterodorsal expansions visible in dorsal view (Fig. <xref ref-type="fig" rid="F1">1E</xref>); distal margin of somite and posterolateral surface furnished with spinules and reticulate cuticular surface (Figs <xref ref-type="fig" rid="F1">1E</xref>, <xref ref-type="fig" rid="F5">5G</xref>). Anal somite tapering posteriorly, with row of minute spinules on posterior margins (Fig. <xref ref-type="fig" rid="F5">5G</xref>).</p><fig id="F1" position="float" orientation="portrait"><label>Figure 1.</label><caption><p>
                      <italic><tp:taxon-name><tp:taxon-name-part taxon-name-part-type="genus" reg="Echinolaophonte">Echinolaophonte</tp:taxon-name-part> <tp:taxon-name-part taxon-name-part-type="species" reg="villabonae">villabonae</tp:taxon-name-part></tp:taxon-name></italic> sp. n., adult holotype female from Colombia. <bold>A</bold> habitus, lateral view <bold>B</bold> cephalosome dorsal process, lateral view, arrows indicate notches <bold>C</bold> same, another specimen <bold>D</bold> cephalosome showing cuticular indentations on posterolateral margin (arrows), dorsal view <bold>E</bold> genital double, postgenital and preanal somites, dorsal view <bold>F</bold> detail of dorsal process on post-genital double-somite <bold>G</bold> detail of dorsal process, posterior genital double-somite <bold>H</bold> genital double-somite, ventral view showing sixth legs and genital pore (arrowed) on medial anterior margin. Scale bars: 200 μm(<bold>A</bold>); 5 μm (<bold>B–G</bold>).</p></caption><graphic xmlns:xlink="http://www.w3.org/1999/xlink" xlink:href="zookeys-722-019-g001.jpg" position="float" orientation="portrait" xlink:type="simple" id="oo_173757.jpg"/></fig><p>Caudal rami 1.4–1.9 times longer than wide; each ramus with seven setae: setae I–III bare, first one shortest, setae IV and V pinnate, fused at base, seta VI approximately half-length of seta IV, seta VII articulated (Fig. <xref ref-type="fig" rid="F2">2I</xref>, arrow in Fig. <xref ref-type="fig" rid="F5">5G</xref>). Rostrum wide, subrectangular, medially flat (Fig. <xref ref-type="fig" rid="F2">2B</xref>), with rounded protuberance on each end of distal margin (arrows in Fig. <xref ref-type="fig" rid="F2">2B</xref>), and pair of sensilla. Antennule (Fig. <xref ref-type="fig" rid="F6">6A</xref>) and antenna (Figs <xref ref-type="fig" rid="F2">2A, C, D</xref>, <xref ref-type="fig" rid="F5">5E, F</xref>) as in <italic><tp:taxon-name><tp:taxon-name-part taxon-name-part-type="genus" reg="Echinolaophonte">E.</tp:taxon-name-part> <tp:taxon-name-part taxon-name-part-type="species" reg="armiger">armiger</tp:taxon-name-part></tp:taxon-name></italic> <italic>sensu</italic> <xref ref-type="bibr" rid="B14">Vervoort (1964)</xref> (Lee et al. 2016).</p><p>Mandible (Fig. <xref ref-type="fig" rid="F2">2E</xref>) gnathal blade with several multicuspid teeth plus pinnate dorsal seta, dorsal margin with subdistal rounded protuberance. Palp with small basal seta; endopod and exopod reduced, represented by expansions armed with three and one short pinnate setae, respectively.</p><p>Maxillule (Fig. <xref ref-type="fig" rid="F2">2G</xref>). Precoxal arthrite with eight distal spines/setae. Subdistal row of small spinules on inner margin of arthrite. Coxa with cylindrical endite bearing stout smooth seta and curved, distally uniserially pinnate spine. Basal endite cylindrical, armed with two naked setae and pinnate spine. Endopod incorporated in basis, forming small peduncle with two naked slender setae. Exopod one-segmented, with two apical setae.</p><!--PageBreak--><!--PageBreak--><p>Maxilla (Fig. <xref ref-type="fig" rid="F2">2F</xref>) comprising syncoxa with two endites furnished with spinules along outer margin plus short inner distal seta. Coxal endites each with three pinnate spines. Allobasis transformed into strong, slightly curved, distally pinnate claw. Endopod represented by two setae.</p><!--PageBreak--><p>Maxilliped (Figs <xref ref-type="fig" rid="F2">2H</xref>, <xref ref-type="fig" rid="F6">6B</xref>) represented by cylindrical syncoxa armed with two distal plumose setae with rows of slender hair-like elements at insertion of setae. Basis nearly twice as thick as syncoxa, widest at midlength, ornamented with comb of spinules on proximal 1/3 (arrowed in Fig. <xref ref-type="fig" rid="F6">6B</xref>), medial field of scattered spinules, and distal rows of slender setae. Endopod forming long curved claw with short setulated seta at base.</p><fig id="F2" position="float" orientation="portrait"><label>Figure 2.</label><caption><p>
                      <italic><tp:taxon-name><tp:taxon-name-part taxon-name-part-type="genus" reg="Echinolaophonte">Echinolaophonte</tp:taxon-name-part> <tp:taxon-name-part taxon-name-part-type="species" reg="villabonae">villabonae</tp:taxon-name-part></tp:taxon-name></italic> sp. n. , adult holotype female from Colombia. <bold>A</bold> antennule <bold>B</bold> rostrum showing surface ornamentation and marginal rounded protuberances (arrowed) <bold>C</bold> antenna <bold>D</bold> antennary exopod, detail <bold>E</bold> mandible <bold>F</bold> maxillule <bold>G</bold> maxilla <bold>H</bold> maxilliped <bold>I</bold> caudal rami showing setae I–VII, dorsal view. Scale bars: 25 μm.</p></caption><graphic xmlns:xlink="http://www.w3.org/1999/xlink" xlink:href="zookeys-722-019-g002.jpg" position="float" orientation="portrait" xlink:type="simple" id="oo_173758.jpg"/></fig><!--PageBreak--><p>P1 (Fig. <xref ref-type="fig" rid="F3">3A, G</xref>). Coxa ornamented with rows of spinules on inner and outer margins, as figured. Protuberant tube pore on subdistal medial position. Basis with single slender seta on proximal 1/3 of segment, segment furnished with spinules on inner and outer margins. <abbrev xmlns:xlink="http://www.w3.org/1999/xlink" xlink:title="exopod" id="ABBRID0EHIAE" xlink:type="simple">EXP</abbrev> short, two-segmented, EXP1 with one outer seta, EXP2 with five setae, two apical. ENP1 7.5 times as long as wide, ENP2 short, 2.1 long as wide with strong, denticulate apical claw and small, naked seta at base. <abbrev xmlns:xlink="http://www.w3.org/1999/xlink" xlink:title="exopod" id="ABBRID0ELIAE" xlink:type="simple">EXP</abbrev> short, ¼ the length of ENP1.</p><p>P2 (Fig. <xref ref-type="fig" rid="F3">3B</xref>). Coxa and basis ornamented as figured. Basis with stout outer basipodal seta. <abbrev xmlns:xlink="http://www.w3.org/1999/xlink" xlink:title="exopod" id="ABBRID0EVIAE" xlink:type="simple">EXP</abbrev> three-segmented, longer than endopod; EXP1 lacking inner seta, <abbrev xmlns:xlink="http://www.w3.org/1999/xlink" xlink:title="exopod" id="ABBRID0EZIAE" xlink:type="simple">EXP</abbrev> 2 with inner seta. ENP1 lacking inner seta, ENP2 four times as long as wide with one inner and two apical elements. <abbrev xmlns:xlink="http://www.w3.org/1999/xlink" xlink:title="endopod" id="ABBRID0E4IAE" xlink:type="simple">ENP</abbrev> reaching halflength of EXP3.</p><p>P3 (Fig. <xref ref-type="fig" rid="F3">3C</xref>). Coxa and basis ornamented as figured. Basis with outer basal seta. <abbrev xmlns:xlink="http://www.w3.org/1999/xlink" xlink:title="exopod" id="ABBRID0EHJAE" xlink:type="simple">EXP</abbrev> three-segmented. EXP1 without inner seta, EXP2 with inner seta. <abbrev xmlns:xlink="http://www.w3.org/1999/xlink" xlink:title="endopod" id="ABBRID0ELJAE" xlink:type="simple">ENP</abbrev> two-segmented, ENP1 lacking inner seta, second segment almost five times as long as wide with two inner and two apical elements. <abbrev xmlns:xlink="http://www.w3.org/1999/xlink" xlink:title="endopod" id="ABBRID0EPJAE" xlink:type="simple">ENP</abbrev> barely reaching beyond distal margin of EXP2.</p><p>P4 (Fig. <xref ref-type="fig" rid="F3">3D</xref>) Coxa and basis ornamented as figured. Basis with outer basipodal seta. Exopodal ramus three-segmented. EXP1 without inner seta, EXP2 with inner seta. <abbrev xmlns:xlink="http://www.w3.org/1999/xlink" xlink:title="endopod" id="ABBRID0EZJAE" xlink:type="simple">ENP</abbrev> two-segmented, ENP1 lacking inner seta, ENP2 segment almost four times as long as wide with one inner and two apical elements. <abbrev xmlns:xlink="http://www.w3.org/1999/xlink" xlink:title="endopod" id="ABBRID0E4JAE" xlink:type="simple">ENP</abbrev> short, not reaching distal margin of EXP1. Spine/ setal formula of P2–P4 as follows:</p><table-wrap position="float" orientation="portrait"><table id="TID0EZJAC" rules="all"><tbody><tr><td rowspan="1" colspan="1"/><td rowspan="1" colspan="1">
                          <bold>Basis</bold>
                        </td><td rowspan="1" colspan="1">
                          <bold>Exopod</bold>
                        </td><td rowspan="1" colspan="1">
                          <bold>Endopod</bold>
                        </td></tr><tr><td rowspan="1" colspan="1">P2</td><td rowspan="1" colspan="1">1-0</td><td rowspan="1" colspan="1">I-0;I-1;II,2,2</td><td rowspan="1" colspan="1">0-0;2,1</td></tr><tr><td rowspan="1" colspan="1">P3</td><td rowspan="1" colspan="1">1-0</td><td rowspan="1" colspan="1">I-0;I-1;I,I-2,2</td><td rowspan="1" colspan="1">0-0;2,2</td></tr><tr><td rowspan="1" colspan="1">P4</td><td rowspan="1" colspan="1">1-0</td><td rowspan="1" colspan="1">I-0;I-1;I,I-2,2</td><td rowspan="1" colspan="1">0-0;2,1</td></tr></tbody></table></table-wrap><p>P5 (Fig. <xref ref-type="fig" rid="F3">3E</xref>). <abbrev xmlns:xlink="http://www.w3.org/1999/xlink" xlink:title="exopod" id="ABBRID0EMMAE" xlink:type="simple">EXP</abbrev> and baseoendopod covered with small spinules as figured. Baseoendopod with long outer setophore armed with single apical seta. Endopodal lobe not reaching distal margin of exopod, with one apical and three lateral, pinnate setae. <abbrev xmlns:xlink="http://www.w3.org/1999/xlink" xlink:title="exopod" id="ABBRID0EQMAE" xlink:type="simple">EXP</abbrev> elongate, twice as long as wide, with three pinnate setae.</p><p>P6 (Fig. <xref ref-type="fig" rid="F3">3F</xref>). Represented by two setae, a short inner one, and a longer outer one.</p><fig id="F3" position="float" orientation="portrait"><label>Figure 3.</label><caption><p>
                      <italic><tp:taxon-name><tp:taxon-name-part taxon-name-part-type="genus" reg="Echinolaophonte">Echinolaophonte</tp:taxon-name-part> <tp:taxon-name-part taxon-name-part-type="species" reg="villabonae">villabonae</tp:taxon-name-part></tp:taxon-name></italic> sp. n., adult holotype female from Colombia. <bold>A</bold> leg 1 <bold>B</bold> leg 2 <bold>C</bold> leg 3 <bold>D</bold> leg 4 <bold>E</bold> leg 5 <bold>F</bold> leg 6 <bold>G</bold> leg 1, paratype specimen. Scale bars: 50 μm (<bold>A–E, G</bold>); 25 μm (<bold>F</bold>).</p></caption><graphic xmlns:xlink="http://www.w3.org/1999/xlink" xlink:href="zookeys-722-019-g003.jpg" position="float" orientation="portrait" xlink:type="simple" id="oo_173759.jpg"/></fig><p>
                  <italic>Male.</italic> Habitus resembling that of female but somewhat smaller. Total body length measured from anterior margin of rostrum to posterior margin of caudal rami ranging from 476 to 508 μm (average = 478 μm, <italic>n</italic> = 7; holotype: 476 μm).Cephalosome with strong dorsal spiniform at median posterior margin of cephalic shield as in female (Fig. <xref ref-type="fig" rid="F4">4B</xref>). Antennule (Fig. <xref ref-type="fig" rid="F4">4A</xref>) subchirocer, seven-segmented, geniculation between fourth and fifth segments. First segment with row of spinules, second segment with small subdistal knob. Fourth segment swollen; fifth segment with spiniform processes. Seventh segment with triangular expansion on distal half.</p><p>Antenna, mandible, maxillule, and maxilla as in female. Maxilliped as in female (Fig. <xref ref-type="fig" rid="F4">4C</xref>) except for narrower basis and relatively longer claw. P1 and P2 as in female (not illustrated). P3 (Fig. <xref ref-type="fig" rid="F4">4D</xref>) as in female except for outer spines on EXP1-3, slightly stronger than in female.</p><p>P4 (Fig. <xref ref-type="fig" rid="F4">4E</xref>) as in female except for EXP3 and outer spine on EXP1-2, narrower and slightly stronger, respectively, than in female.</p><p>P5 (Fig. <xref ref-type="fig" rid="F4">4F</xref>) clearly separated at base. Baseoendopod with long setophore bearing apical seta. Exopod slightly longer than maximum width, with three pinnate setae and row of spinules on anterior surface.</p><!--PageBreak--><p>P6 (Fig. <xref ref-type="fig" rid="F4">4G</xref>) represented by one bipinnate inner and one naked outer seta. Outer seta arising from setophore.</p><p>Caudal rami 1.5–1.6 times as long as wide (Fig. <xref ref-type="fig" rid="F4">4H</xref>).</p><fig id="F4" position="float" orientation="portrait"><label>Figure 4.</label><caption><p>
                      <italic><tp:taxon-name><tp:taxon-name-part taxon-name-part-type="genus" reg="Echinolaophonte">Echinolaophonte</tp:taxon-name-part> <tp:taxon-name-part taxon-name-part-type="species" reg="villabonae">villabonae</tp:taxon-name-part></tp:taxon-name></italic> sp. n., allotype male from Colombia. <bold>A</bold> antennule <bold>B</bold> cephalosome dorsal process, lateral view, arrows indicate notches <bold>C</bold> maxilliped <bold>D</bold> leg 3 <bold>E</bold> leg 4 <bold>F</bold> leg 5 <bold>G</bold> leg 6 <bold>H</bold> caudal rami showing setae I-VII, dorsal view. Scale bars: 25 μm (<bold>A–G</bold>), 50 μm (<bold>H</bold>).</p></caption><graphic xmlns:xlink="http://www.w3.org/1999/xlink" xlink:href="zookeys-722-019-g004.jpg" position="float" orientation="portrait" xlink:type="simple" id="oo_173760.jpg"/></fig><fig id="F5" position="float" orientation="portrait"><label>Figure 5.</label><caption><p>
                      <italic><tp:taxon-name><tp:taxon-name-part taxon-name-part-type="genus" reg="Echinolaophonte">Echinolaophonte</tp:taxon-name-part> <tp:taxon-name-part taxon-name-part-type="species" reg="villabonae">villabonae</tp:taxon-name-part></tp:taxon-name></italic> sp. n., female from Colombia, SEM-prepared specimen. <bold>A</bold> cephalothorax, lateral view <bold>B</bold> dorsal process on cephalic shield showing distinctive notches (arrowed) <bold>C</bold> detail of cephalic shield marginal ornamentation <bold>D</bold> pedigerous somites 2–5, lateral view <bold>E</bold> antenna <bold>F</bold> detail of distal elements of antenna <bold>G</bold> urosome and caudal rami, lateral view, caudal seta VII arrowed.</p></caption><graphic xmlns:xlink="http://www.w3.org/1999/xlink" xlink:href="zookeys-722-019-g005.jpg" position="float" orientation="portrait" xlink:type="simple" id="oo_173761.jpg"/></fig></tp:treatment-sec><tp:treatment-sec sec-type="etymology" id="SECID0EHSAE"><title>Etymology.</title><p>The species is named after Dr. Silvia Lucía Villabona-González, for her intense research on the zooplankton communities of Colombia and for her legacy and leadership of new generations of planktologists in this country.</p></tp:treatment-sec><tp:treatment-sec sec-type="remarks" id="SECID0EMSAE"><title>Remarks.</title><p>The genus <italic><tp:taxon-name><tp:taxon-name-part taxon-name-part-type="genus" reg="Echinolaophonte">Echinolaophonte</tp:taxon-name-part></tp:taxon-name></italic> was divided by <xref ref-type="bibr" rid="B7">Lang (1965)</xref> into two lineages, the first one is characterized by its possession of 3, 3, 2 outer spines on P2-P4 EXP3, respectively, and the male P3ENP is transformed, with an apophysis in the second segment. The second lineage shows 2, 3, 2 outer spines on P2–P4 EXP3, respectively, and the male P3ENP is not modified; it lacks an apophysis on the second segment, as in the female. Most species can be accommodated in these two lineages but <italic><tp:taxon-name><tp:taxon-name-part taxon-name-part-type="genus" reg="Echinolaophonte">E.</tp:taxon-name-part> <tp:taxon-name-part taxon-name-part-type="species" reg="minuta">minuta</tp:taxon-name-part></tp:taxon-name></italic> has a mixture of such characters and could fit in both groups (spinal formula 2, 3, 2, and male P3ENP2 with apophysis); a similar situation is true for <italic><tp:taxon-name><tp:taxon-name-part taxon-name-part-type="genus" reg="Echinolaophonte">E.</tp:taxon-name-part> <tp:taxon-name-part taxon-name-part-type="species" reg="tetracheir">tetracheir</tp:taxon-name-part></tp:taxon-name></italic> Mielke, 1981. Two species do not match the characters of any of these linages: <italic><tp:taxon-name><tp:taxon-name-part taxon-name-part-type="genus" reg="Echinolaophonte">E.</tp:taxon-name-part> <tp:taxon-name-part taxon-name-part-type="species" reg="gladiator">gladiator</tp:taxon-name-part></tp:taxon-name></italic> (Vervoort, 1964) and <italic><tp:taxon-name><tp:taxon-name-part taxon-name-part-type="genus" reg="Echinolaophonte">E.</tp:taxon-name-part> <tp:taxon-name-part taxon-name-part-type="species" reg="mirabilis">mirabilis</tp:taxon-name-part></tp:taxon-name></italic> (Gurney, 1927). They have an outer spine formula of 2, 2, 2 and 3, 3, 3, respectively; males of both species remain unknown. The new species, <italic><tp:taxon-name><tp:taxon-name-part taxon-name-part-type="genus" reg="Echinolaophonte">E.</tp:taxon-name-part> <tp:taxon-name-part taxon-name-part-type="species" reg="villabonae">villabonae</tp:taxon-name-part></tp:taxon-name></italic> shares the same set of lineage characters with <italic><tp:taxon-name><tp:taxon-name-part taxon-name-part-type="genus" reg="Echinolaophonte">E.</tp:taxon-name-part> <tp:taxon-name-part taxon-name-part-type="species" reg="gladiator">gladiator</tp:taxon-name-part></tp:taxon-name></italic>; therefore, this division should be reevaluated or expanded.</p><p>The redescription of <italic><tp:taxon-name><tp:taxon-name-part taxon-name-part-type="genus" reg="Echinolaophonte">E.</tp:taxon-name-part> <tp:taxon-name-part taxon-name-part-type="species" reg="armiger">armiger</tp:taxon-name-part></tp:taxon-name></italic> based on type material from the Suez Canal, Egypt supported the notion that only a few of the previous records of <italic><tp:taxon-name><tp:taxon-name-part taxon-name-part-type="genus" reg="Echinolaophonte">E.</tp:taxon-name-part> <tp:taxon-name-part taxon-name-part-type="species" reg="armiger">armiger</tp:taxon-name-part></tp:taxon-name></italic> <italic>sensu</italic> <xref ref-type="bibr" rid="B3">Gurney (1927)</xref> actually correspond to this species (<xref ref-type="bibr" rid="B8">Lee et al. 2006</xref>). One of these uncertain records of <italic><tp:taxon-name><tp:taxon-name-part taxon-name-part-type="genus" reg="Echinolaophonte">E.</tp:taxon-name-part> <tp:taxon-name-part taxon-name-part-type="species" reg="armiger">armiger</tp:taxon-name-part></tp:taxon-name></italic> is that provided by <xref ref-type="bibr" rid="B14">Vervoort (1964)</xref>; these specimens differ from the “true <italic><tp:taxon-name><tp:taxon-name-part taxon-name-part-type="genus" reg="Echinolaophonte">E.</tp:taxon-name-part> <tp:taxon-name-part taxon-name-part-type="species" reg="armiger">armiger</tp:taxon-name-part></tp:taxon-name></italic> (Gurney, 1927)” in several characters as previously outlined by <xref ref-type="bibr" rid="B8">Lee et al. (2006)</xref> who suggested that <xref ref-type="bibr" rid="B14">Vervoort’s (1964)</xref> specimens represent an undescribed species. They also recognized that Nicholl’s (1945) Australian record of <italic><tp:taxon-name><tp:taxon-name-part taxon-name-part-type="genus" reg="Echinolaophonte">E.</tp:taxon-name-part> <tp:taxon-name-part taxon-name-part-type="species" reg="armiger">armiger</tp:taxon-name-part></tp:taxon-name></italic> is assignable to <italic><tp:taxon-name><tp:taxon-name-part taxon-name-part-type="genus" reg="Echinolaophonte">E.</tp:taxon-name-part> <tp:taxon-name-part taxon-name-part-type="species" reg="armiger">armiger</tp:taxon-name-part></tp:taxon-name></italic> <italic>sensu</italic> <xref ref-type="bibr" rid="B14">Vervoort (1964)</xref>. However, the specific identity of these two groups of specimens was not established because of the difficulty to observe and confirm key characters in the preserved specimens and by the low number of individuals available for examination. The recent finding of a large number of specimens of <tp:taxon-name><tp:taxon-name-part taxon-name-part-type="genus" reg="Echinolaophonte">E.</tp:taxon-name-part> <tp:taxon-name-part taxon-name-part-type="uncertainty-rank">cf.</tp:taxon-name-part> <tp:taxon-name-part taxon-name-part-type="species" reg="armiger">armiger</tp:taxon-name-part></tp:taxon-name> in plankton samples from Rodadero Bay, Colombia, which are almost identical to those reported as <italic><tp:taxon-name><tp:taxon-name-part taxon-name-part-type="genus" reg="Echinolaophonte">E.</tp:taxon-name-part> <tp:taxon-name-part taxon-name-part-type="species" reg="armiger">armiger</tp:taxon-name-part></tp:taxon-name></italic> <italic>sensu</italic> Vervoort, 1964 from Port Denison (Australia) (<xref ref-type="bibr" rid="B9">Nicholls 1945</xref>) and Caroline Islands (<xref ref-type="bibr" rid="B14">Vervoort 1964</xref>), motivated a wider analysis of this problem in order to determine and establish the true identity of these specimens. As a result, a new species of <italic><tp:taxon-name><tp:taxon-name-part taxon-name-part-type="genus" reg="Echinolaophonte">Echinolaophonte</tp:taxon-name-part></tp:taxon-name></italic> is erected based on the Colombian specimens after comparing them with Gurney’s true <italic><tp:taxon-name><tp:taxon-name-part taxon-name-part-type="genus" reg="Echinolaophonte">E.</tp:taxon-name-part> <tp:taxon-name-part taxon-name-part-type="species" reg="armiger">armiger</tp:taxon-name-part></tp:taxon-name></italic> (Gurney, 1927).</p><p>The new species, <italic><tp:taxon-name><tp:taxon-name-part taxon-name-part-type="genus" reg="Echinolaophonte">Echinolaophonte</tp:taxon-name-part> <tp:taxon-name-part taxon-name-part-type="species" reg="villabonae">villabonae</tp:taxon-name-part></tp:taxon-name></italic> sp. n. can be distinguished from <italic><tp:taxon-name><tp:taxon-name-part taxon-name-part-type="genus" reg="Echinolaophonte">E.</tp:taxon-name-part> <tp:taxon-name-part taxon-name-part-type="species" reg="armiger">armiger</tp:taxon-name-part></tp:taxon-name></italic> Gurney, 1927 by several characters:1) the rostrum has two protuberances in its anterior margin in <italic><tp:taxon-name><tp:taxon-name-part taxon-name-part-type="genus" reg="Echinolaophonte">E.</tp:taxon-name-part> <tp:taxon-name-part taxon-name-part-type="species" reg="villabonae">villabonae</tp:taxon-name-part></tp:taxon-name></italic> (Fig. <xref ref-type="fig" rid="F2">2B</xref>) whereas it is flat in <italic><tp:taxon-name><tp:taxon-name-part taxon-name-part-type="genus" reg="Echinolaophonte">E.</tp:taxon-name-part> <tp:taxon-name-part taxon-name-part-type="species" reg="armiger">armiger</tp:taxon-name-part></tp:taxon-name></italic> (Fig. <xref ref-type="fig" rid="F7">7B</xref>, <xref ref-type="bibr" rid="B8">Lee et al. 2006</xref>, fig. 1A) 2) the maxilla bears a small inner coxal seta in <italic><tp:taxon-name><tp:taxon-name-part taxon-name-part-type="genus" reg="Echinolaophonte">E.</tp:taxon-name-part> <tp:taxon-name-part taxon-name-part-type="species" reg="villabonae">villabonae</tp:taxon-name-part></tp:taxon-name></italic> (Fig. <xref ref-type="fig" rid="F2">2F</xref>) whereas this seta is absent in <italic><tp:taxon-name><tp:taxon-name-part taxon-name-part-type="genus" reg="Echinolaophonte">E.</tp:taxon-name-part> <tp:taxon-name-part taxon-name-part-type="species" reg="armiger">armiger</tp:taxon-name-part></tp:taxon-name></italic> from the type locality (<xref ref-type="bibr" rid="B8">Lee et al. 2006</xref>, fig. 2F), but it was observed in the Colombian material (arrow in Fig. <xref ref-type="fig" rid="F7">7H</xref>; <xref ref-type="fig" rid="F3">3</xref>) the maxillipedal base has a spinule comb in the proximal 1/3 in <italic><tp:taxon-name><tp:taxon-name-part taxon-name-part-type="genus" reg="Echinolaophonte">E.</tp:taxon-name-part> <tp:taxon-name-part taxon-name-part-type="species" reg="villabonae">villabonae</tp:taxon-name-part></tp:taxon-name></italic> (Fig. <xref ref-type="fig" rid="F2">2H</xref>) whereas this <!--PageBreak--><!--PageBreak-->comb is medial or subdistal in <italic><tp:taxon-name><tp:taxon-name-part taxon-name-part-type="genus" reg="Echinolaophonte">E.</tp:taxon-name-part> <tp:taxon-name-part taxon-name-part-type="species" reg="armiger">armiger</tp:taxon-name-part></tp:taxon-name></italic> (Fig. <xref ref-type="fig" rid="F6">6C</xref>, <xref ref-type="bibr" rid="B8">Lee et al. 2006</xref>, fig. 2C); in both species male maxillipeds are slenderer than in the female (Figs <xref ref-type="fig" rid="F4">4C</xref>, <xref ref-type="fig" rid="F6">6D</xref>); 4) the shape of the dorsal spinous process has two distinctive notches on the dorsal margin in <italic><tp:taxon-name><tp:taxon-name-part taxon-name-part-type="genus" reg="Echinolaophonte">E.</tp:taxon-name-part> <tp:taxon-name-part taxon-name-part-type="species" reg="villabonae">villabonae</tp:taxon-name-part></tp:taxon-name></italic> (visible in lateral view, Figs <xref ref-type="fig" rid="F1">1B, C</xref>, <xref ref-type="fig" rid="F5">5B</xref>) whereas in <italic><tp:taxon-name><tp:taxon-name-part taxon-name-part-type="genus" reg="Echinolaophonte">E.</tp:taxon-name-part> <tp:taxon-name-part taxon-name-part-type="species" reg="armiger">armiger</tp:taxon-name-part></tp:taxon-name></italic> the same structure is smooth (Fig. <xref ref-type="fig" rid="F7">7A, C</xref>, <xref ref-type="bibr" rid="B8">Lee et al. 2006</xref>, fig. 1B); 5) the length/width ratio of P1ENP1 is 7–7.5 in <italic><tp:taxon-name><tp:taxon-name-part taxon-name-part-type="genus" reg="Echinolaophonte">E.</tp:taxon-name-part> <tp:taxon-name-part taxon-name-part-type="species" reg="villabonae">villabonae</tp:taxon-name-part></tp:taxon-name></italic> (Vervoort, 1964, fig. 143a, as <italic><tp:taxon-name><tp:taxon-name-part taxon-name-part-type="genus" reg="Onychocamptus">Onychocamptus</tp:taxon-name-part> <tp:taxon-name-part taxon-name-part-type="species" reg="armiger">armiger</tp:taxon-name-part></tp:taxon-name></italic>, Fig. <xref ref-type="fig" rid="F3">3A, G</xref>) vs. 5.6–5.8 in <italic><tp:taxon-name><tp:taxon-name-part taxon-name-part-type="genus" reg="Echinolaophonte">E.</tp:taxon-name-part> <tp:taxon-name-part taxon-name-part-type="species" reg="armiger">armiger</tp:taxon-name-part></tp:taxon-name></italic> (fig. 7I, <xref ref-type="bibr" rid="B8">Lee et al. 2006</xref>, fig. 3A); 6) the length/width ratio of P2-P4ENP2 is 6.25, 6.0,and 2.5, respectively in <italic><tp:taxon-name><tp:taxon-name-part taxon-name-part-type="genus" reg="Echinolaophonte">E.</tp:taxon-name-part> <tp:taxon-name-part taxon-name-part-type="species" reg="villabonae">villabonae</tp:taxon-name-part></tp:taxon-name></italic> sp. n. vs. 3.9, 5.8, and 3.8 in <italic><tp:taxon-name><tp:taxon-name-part taxon-name-part-type="genus" reg="Echinolaophonte">E.</tp:taxon-name-part> <tp:taxon-name-part taxon-name-part-type="species" reg="armiger">armiger</tp:taxon-name-part></tp:taxon-name></italic>; 7) in <italic><tp:taxon-name><tp:taxon-name-part taxon-name-part-type="genus" reg="Echinolaophonte">E.</tp:taxon-name-part> <tp:taxon-name-part taxon-name-part-type="species" reg="armiger">armiger</tp:taxon-name-part></tp:taxon-name></italic> the distal margin of P4ENP reaches beyond the point of insertion of the outer spine of the elongate P4EXP1(<xref ref-type="bibr" rid="B8">Lee et al. 2006</xref>, fig. 4B) whereas in <italic><tp:taxon-name><tp:taxon-name-part taxon-name-part-type="genus" reg="Echinolaophonte">E.</tp:taxon-name-part> <tp:taxon-name-part taxon-name-part-type="species" reg="villabonae">villabonae</tp:taxon-name-part></tp:taxon-name></italic> the endopod is clearly shorter and does not reach this level (Fig. <xref ref-type="fig" rid="F3">3D</xref>); 8) the number of setal elements on P3EXP3 also differs between these two species: it has 6 in <italic><tp:taxon-name><tp:taxon-name-part taxon-name-part-type="genus" reg="Echinolaophonte">E.</tp:taxon-name-part> <tp:taxon-name-part taxon-name-part-type="species" reg="villabonae">villabonae</tp:taxon-name-part></tp:taxon-name></italic> (<xref ref-type="bibr" rid="B14">Vervoort 1964</xref>, fig. 143C, as <italic><tp:taxon-name><tp:taxon-name-part taxon-name-part-type="genus" reg="Onychocamptus">O.</tp:taxon-name-part> <tp:taxon-name-part taxon-name-part-type="species" reg="armiger">armiger</tp:taxon-name-part></tp:taxon-name></italic>; Fig. <xref ref-type="fig" rid="F3">3C</xref>) vs. 7 in <italic><tp:taxon-name><tp:taxon-name-part taxon-name-part-type="genus" reg="Echinolaophonte">E.</tp:taxon-name-part> <tp:taxon-name-part taxon-name-part-type="species" reg="armiger">armiger</tp:taxon-name-part></tp:taxon-name></italic> (<xref ref-type="bibr" rid="B8">Lee et al. 2006</xref>, fig. 4A); 9) the setophore of the P5 outer basal seta is relatively longer in <italic><tp:taxon-name><tp:taxon-name-part taxon-name-part-type="genus" reg="Echinolaophonte">E.</tp:taxon-name-part> <tp:taxon-name-part taxon-name-part-type="species" reg="villabonae">villabonae</tp:taxon-name-part></tp:taxon-name></italic> (Fig. <xref ref-type="fig" rid="F3">3E</xref>) than in <italic><tp:taxon-name><tp:taxon-name-part taxon-name-part-type="genus" reg="Echinolaophonte">E.</tp:taxon-name-part> <tp:taxon-name-part taxon-name-part-type="species" reg="armiger">armiger</tp:taxon-name-part></tp:taxon-name></italic> (<xref ref-type="bibr" rid="B8">Lee et al. 2006</xref>, fig. 3C); 10) the dorsal ornamentation of the urosome is clearly stronger in <italic><tp:taxon-name><tp:taxon-name-part taxon-name-part-type="genus" reg="Echinolaophonte">E.</tp:taxon-name-part> <tp:taxon-name-part taxon-name-part-type="species" reg="villabonae">villabonae</tp:taxon-name-part></tp:taxon-name></italic> (Figs <xref ref-type="fig" rid="F1">1E–G</xref>, <xref ref-type="fig" rid="F5">5G</xref>) than in <italic><tp:taxon-name><tp:taxon-name-part taxon-name-part-type="genus" reg="Echinolaophonte">E.</tp:taxon-name-part> <tp:taxon-name-part taxon-name-part-type="species" reg="armiger">armiger</tp:taxon-name-part></tp:taxon-name></italic> (<xref ref-type="bibr" rid="B8">Lee et al. 2006</xref>, figs 1B, 5B). The male of <italic><tp:taxon-name><tp:taxon-name-part taxon-name-part-type="genus" reg="Echinolaophonte">E.</tp:taxon-name-part> <tp:taxon-name-part taxon-name-part-type="species" reg="villabonae">villabonae</tp:taxon-name-part></tp:taxon-name></italic> sp. n. shows some additional differences with respect to <italic><tp:taxon-name><tp:taxon-name-part taxon-name-part-type="genus" reg="Echinolaophonte">E.</tp:taxon-name-part> <tp:taxon-name-part taxon-name-part-type="species" reg="armiger">armiger</tp:taxon-name-part></tp:taxon-name></italic>: 1) the antennule is 7-segmented in <italic><tp:taxon-name><tp:taxon-name-part taxon-name-part-type="genus" reg="Echinolaophonte">E.</tp:taxon-name-part> <tp:taxon-name-part taxon-name-part-type="species" reg="villabonae">villabonae</tp:taxon-name-part></tp:taxon-name></italic> (Fig. <xref ref-type="fig" rid="F4">4A</xref>) vs. 8-segmented in <italic><tp:taxon-name><tp:taxon-name-part taxon-name-part-type="genus" reg="Echinolaophonte">E.</tp:taxon-name-part> <tp:taxon-name-part taxon-name-part-type="species" reg="armiger">armiger</tp:taxon-name-part></tp:taxon-name></italic> (<xref ref-type="bibr" rid="B8">Lee et al. 2006</xref>, fig. 6B); 2) the caudal rami ratio is 1.5–1.6 in <italic><tp:taxon-name><tp:taxon-name-part taxon-name-part-type="genus" reg="Echinolaophonte">E.</tp:taxon-name-part> <tp:taxon-name-part taxon-name-part-type="species" reg="villabonae">villabonae</tp:taxon-name-part></tp:taxon-name></italic> (Fig. <xref ref-type="fig" rid="F4">4H</xref>) vs. 1.4 in <italic><tp:taxon-name><tp:taxon-name-part taxon-name-part-type="genus" reg="Echinolaophonte">E.</tp:taxon-name-part> <tp:taxon-name-part taxon-name-part-type="species" reg="armiger">armiger</tp:taxon-name-part></tp:taxon-name></italic> (<xref ref-type="bibr" rid="B8">Lee et al. 2006</xref>, fig. 6A). The erection of this new taxon and the comparisons with the other related records of this species allows us to allocate all previous records of <italic><tp:taxon-name><tp:taxon-name-part taxon-name-part-type="genus" reg="Echinolaophonte">Echinolaophonte</tp:taxon-name-part> <tp:taxon-name-part taxon-name-part-type="species" reg="armiger">armiger</tp:taxon-name-part></tp:taxon-name></italic> <italic>sensu</italic> <xref ref-type="bibr" rid="B14">Vervoort (1964)</xref> in the Indian and Pacific Ocean as belonging to the new species, <italic><tp:taxon-name><tp:taxon-name-part taxon-name-part-type="genus" reg="Echinolaophonte">E.</tp:taxon-name-part> <tp:taxon-name-part taxon-name-part-type="species" reg="villabonae">villabonae</tp:taxon-name-part></tp:taxon-name></italic>.</p><p>The new species most closely resembles <italic><tp:taxon-name><tp:taxon-name-part taxon-name-part-type="genus" reg="Echinolaophonte">E.</tp:taxon-name-part> <tp:taxon-name-part taxon-name-part-type="species" reg="gladiator">gladiator</tp:taxon-name-part></tp:taxon-name></italic> Vervoort, 1964 and <italic><tp:taxon-name><tp:taxon-name-part taxon-name-part-type="genus" reg="Echinolaophonte">E.</tp:taxon-name-part> <tp:taxon-name-part taxon-name-part-type="species" reg="tropica">tropica</tp:taxon-name-part></tp:taxon-name></italic> Ummerkutty, 1970. They share an identical armature formula of P1–P4. The female fifth leg armature, with 3 and 4 setal elements on the fifth leg <abbrev xmlns:xlink="http://www.w3.org/1999/xlink" xlink:title="exopod" id="ABBRID0EXJAG" xlink:type="simple">EXP</abbrev> and <abbrev xmlns:xlink="http://www.w3.org/1999/xlink" xlink:title="endopod" id="ABBRID0E2JAG" xlink:type="simple">ENP</abbrev>, respectively also resembles the pattern found in <italic><tp:taxon-name><tp:taxon-name-part taxon-name-part-type="genus" reg="Echinolaophonte">E.</tp:taxon-name-part> <tp:taxon-name-part taxon-name-part-type="species" reg="gladiator">gladiator</tp:taxon-name-part></tp:taxon-name></italic> (<xref ref-type="bibr" rid="B14">Vervoort 1964</xref>, fig. 145e), and <italic><tp:taxon-name><tp:taxon-name-part taxon-name-part-type="genus" reg="Echinolaophonte">E.</tp:taxon-name-part> <tp:taxon-name-part taxon-name-part-type="species" reg="tropica">tropica</tp:taxon-name-part></tp:taxon-name></italic> (<xref ref-type="bibr" rid="B13">Ummerkutty 1970</xref>, fig. 3O; <xref ref-type="bibr" rid="B17">Wells and Rao 1987</xref>, fig.145a). However, <italic><tp:taxon-name><tp:taxon-name-part taxon-name-part-type="genus" reg="Echinolaophonte">E.</tp:taxon-name-part> <tp:taxon-name-part taxon-name-part-type="species" reg="villabonae">villabonae</tp:taxon-name-part></tp:taxon-name></italic> can be separated from these species when comparing the length/width ratio of P1ENP which is 4.4 in <italic><tp:taxon-name><tp:taxon-name-part taxon-name-part-type="genus" reg="Echinolaophonte">E.</tp:taxon-name-part> <tp:taxon-name-part taxon-name-part-type="species" reg="tropica">tropica</tp:taxon-name-part></tp:taxon-name></italic> (<xref ref-type="bibr" rid="B17">Wells and Rao 1987</xref>, fig. 144c), 5.8 in <italic><tp:taxon-name><tp:taxon-name-part taxon-name-part-type="genus" reg="Echinolaophonte">E.</tp:taxon-name-part> <tp:taxon-name-part taxon-name-part-type="species" reg="gladiator">gladiator</tp:taxon-name-part></tp:taxon-name></italic> (<xref ref-type="bibr" rid="B14">Vervoort 1964</xref>, fig. 145a) and 7.5in <italic><tp:taxon-name><tp:taxon-name-part taxon-name-part-type="genus" reg="Echinolaophonte">E.</tp:taxon-name-part> <tp:taxon-name-part taxon-name-part-type="species" reg="villabonae">villabonae</tp:taxon-name-part></tp:taxon-name></italic> (Fig. <xref ref-type="fig" rid="F3">3A</xref>). Also, the length of P4ENP with respect to the elongate P4EXP1 is different in these species: in <italic><tp:taxon-name><tp:taxon-name-part taxon-name-part-type="genus" reg="Echinolaophonte">E.</tp:taxon-name-part> <tp:taxon-name-part taxon-name-part-type="species" reg="tropica">tropica</tp:taxon-name-part></tp:taxon-name></italic> (<xref ref-type="bibr" rid="B17">Wells and Rao 1987</xref>: fig. 144f) and <italic><tp:taxon-name><tp:taxon-name-part taxon-name-part-type="genus" reg="Echinolaophonte">E.</tp:taxon-name-part> <tp:taxon-name-part taxon-name-part-type="species" reg="gladiator">gladiator</tp:taxon-name-part></tp:taxon-name></italic> (<xref ref-type="bibr" rid="B14">Vervoort 1964</xref>, fig. 145d), the endopod reaches the point of insertion of the outer spine of the first exopodal segment, whereas in <italic><tp:taxon-name><tp:taxon-name-part taxon-name-part-type="genus" reg="Echinolaophonte">E.</tp:taxon-name-part> <tp:taxon-name-part taxon-name-part-type="species" reg="villabonae">villabonae</tp:taxon-name-part></tp:taxon-name></italic> the endopod is clearly shorter and does not reach this level (Fig. <xref ref-type="fig" rid="F4">4E</xref>). The structure of the dorsal spinous process reveals additional differences: in <italic><tp:taxon-name><tp:taxon-name-part taxon-name-part-type="genus" reg="Echinolaophonte">E.</tp:taxon-name-part> <tp:taxon-name-part taxon-name-part-type="species" reg="villabonae">villabonae</tp:taxon-name-part></tp:taxon-name></italic> (Figs <xref ref-type="fig" rid="F1">1B, C</xref>, <xref ref-type="fig" rid="F5">5B</xref>; <xref ref-type="bibr" rid="B14">Vervoort 1964</xref>: fig. 142b) and <italic><tp:taxon-name><tp:taxon-name-part taxon-name-part-type="genus" reg="Echinolaophonte">E.</tp:taxon-name-part> <tp:taxon-name-part taxon-name-part-type="species" reg="gladiator">gladiator</tp:taxon-name-part></tp:taxon-name></italic> (<xref ref-type="bibr" rid="B14">Vervoort 1964</xref>: fig. 144c) a conspicuous process is present, being much longer and with two notches in the former whereas in <italic><tp:taxon-name><tp:taxon-name-part taxon-name-part-type="genus" reg="Echinolaophonte">E.</tp:taxon-name-part> <tp:taxon-name-part taxon-name-part-type="species" reg="gladiator">gladiator</tp:taxon-name-part></tp:taxon-name></italic> the structure is clearly smaller and lacks such processes; this process is absent in <italic><tp:taxon-name><tp:taxon-name-part taxon-name-part-type="genus" reg="Echinolaophonte">E.</tp:taxon-name-part> <tp:taxon-name-part taxon-name-part-type="species" reg="tropica">tropica</tp:taxon-name-part></tp:taxon-name></italic> (<xref ref-type="bibr" rid="B13">Ummerkutty 1970</xref>: fig. 3B; <xref ref-type="bibr" rid="B17">Wells and Rao 1987</xref>: fig. 142d). We consider that the evidence presented justifies the separation of a new species of <italic><tp:taxon-name><tp:taxon-name-part taxon-name-part-type="genus" reg="Echinolaophonte">Echinolaophonte</tp:taxon-name-part></tp:taxon-name></italic>; it comprises previous records of <italic><tp:taxon-name><tp:taxon-name-part taxon-name-part-type="genus" reg="Echinolaophonte">E.</tp:taxon-name-part> <tp:taxon-name-part taxon-name-part-type="species" reg="armiger">armiger</tp:taxon-name-part></tp:taxon-name></italic> by <xref ref-type="bibr" rid="B9">Nicholls (1945)</xref> and <xref ref-type="bibr" rid="B14">Vervoort (1964)</xref> and raises the number of known nominal species to 13.</p><!--PageBreak--></tp:treatment-sec><tp:treatment-sec sec-type="distribution" id="SECID0EFRAG"><title>Distribution and habitat.</title><p>This species is known to be associated mainly with coral reef areas. It has been reported (as <italic><tp:taxon-name><tp:taxon-name-part taxon-name-part-type="genus" reg="Echinolaophonte">E.</tp:taxon-name-part> <tp:taxon-name-part taxon-name-part-type="species" reg="armiger">armiger</tp:taxon-name-part></tp:taxon-name></italic>) from the reef area at Port Denison, Australia (<xref ref-type="bibr" rid="B9">Nicholls 1945</xref>) and also from the Ifaluk Atoll, Caroline Islands in the Pacific (<xref ref-type="bibr" rid="B14">Vervoort 1964</xref>). In Colombia this species was found in the littoral zone of the Rodadero Bay in an area covered by mangrove with a small adjacent bank of oysters at a depth of 0.70 m and a water temperature ranging between 30 and 32 °C, salinity 36.1 psu, pH 8.3. Its finding in the Northwestern Atlantic Ocean suggests that it is widely distributed in tropical latitudes.</p></tp:treatment-sec><tp:treatment-sec><!--Section generated to contain objects referenced in tp:taxon-treatment.--><fig id="F6" position="float" orientation="portrait"><label>Figure 6.</label><caption><p>
                      <italic><tp:taxon-name><tp:taxon-name-part taxon-name-part-type="genus" reg="Echinolaophonte">Echinolaophonte</tp:taxon-name-part> <tp:taxon-name-part taxon-name-part-type="species" reg="villabonae">villabonae</tp:taxon-name-part></tp:taxon-name></italic> sp. n. , female from Colombia, SEM-prepared specimen. <bold>A</bold> antennule <bold>B</bold> maxilliped showing proximal position of spinule comb (arrow); <italic><tp:taxon-name><tp:taxon-name-part taxon-name-part-type="genus" reg="Echinolaophonte">E.</tp:taxon-name-part> <tp:taxon-name-part taxon-name-part-type="species" reg="armiger">armiger</tp:taxon-name-part></tp:taxon-name></italic> female from Colombia <bold>C</bold> maxilliped showing medial position of spinule comb <bold>D</bold> male maxilliped.</p></caption><graphic xmlns:xlink="http://www.w3.org/1999/xlink" xlink:href="zookeys-722-019-g006.jpg" position="float" orientation="portrait" xlink:type="simple" id="oo_173762.jpg"/></fig><fig id="F7" position="float" orientation="portrait"><label>Figure 7.</label><caption><p>
                      <bold>A–O</bold> <italic><tp:taxon-name><tp:taxon-name-part taxon-name-part-type="genus" reg="Echinolaophonte">Echinolaophonte</tp:taxon-name-part> <tp:taxon-name-part taxon-name-part-type="species" reg="armiger">armiger</tp:taxon-name-part></tp:taxon-name></italic> (Gurney) from Colombia, unscaled digital micrographs. Adult female (body length = 644 μm). <bold>A</bold> habitus, lateral view showing dorsal process on cephalic shield (arrow) <bold>B</bold> rostrum showing flat anterior surface and depressed distal margins <bold>C</bold> process on cephalic shield, lateral view <bold>D</bold> antennule <bold>E</bold> antenna <bold>F</bold> detail of antennary exopod <bold>G</bold> cephalosome showing weak development of posterolateral margins (arrows), dorsal view <bold>H</bold> maxillule showing slender inner seta on syncoxa (arrowed) <bold>I</bold> leg1 <bold>J</bold> leg 5; adult male (body length 560 μm) <bold>K</bold> habitus, lateral view showing smooth dorsal process on cephalosome <bold>L</bold> antennule <bold>M</bold> leg1 <bold>N</bold> leg 5 <bold>O</bold> leg 6.</p></caption><graphic xmlns:xlink="http://www.w3.org/1999/xlink" xlink:href="zookeys-722-019-g007.jpg" position="float" orientation="portrait" xlink:type="simple" id="oo_173763.jpg"/></fig></tp:treatment-sec><ref-list><ref id="B14"><mixed-citation xmlns:xlink="http://www.w3.org/1999/xlink" xlink:type="simple">
          <person-group><name name-style="western"><surname>Vervoort</surname><given-names>W</given-names></name></person-group> (<year>1964</year>) <article-title>Free-living <tp:taxon-name><tp:taxon-name-part taxon-name-part-type="subclass">Copepoda</tp:taxon-name-part></tp:taxon-name> from Ifaluk Atoll, in the Carolina Islands.</article-title> <source>Smithsonian Institution United States National Museum Bulletin</source> <volume>236</volume>: <fpage>1</fpage>–<lpage>431</lpage>.</mixed-citation></ref><ref id="B7"><mixed-citation xmlns:xlink="http://www.w3.org/1999/xlink" xlink:type="simple">
          <person-group><name name-style="western"><surname>Lang</surname><given-names>K</given-names></name></person-group> (<year>1965</year>) <article-title><tp:taxon-name><tp:taxon-name-part taxon-name-part-type="subclass">Copepoda</tp:taxon-name-part></tp:taxon-name> <tp:taxon-name><tp:taxon-name-part taxon-name-part-type="order">Harpacticoida</tp:taxon-name-part></tp:taxon-name> from the Californian Pacific coast.</article-title> <source>Kungliga Svenska Vetenskapsakademiens Handlingar, Fjärde Serien</source> <volume>10</volume>(<issue>2</issue>): <fpage>1</fpage>–<lpage>560</lpage>.</mixed-citation></ref><ref id="B3"><mixed-citation xmlns:xlink="http://www.w3.org/1999/xlink" xlink:type="simple">
          <person-group><name name-style="western"><surname>Gurney</surname><given-names>R</given-names></name></person-group> (<year>1927</year>) <article-title>Zoological results of the Cambridge Expedition to the Suez Canal, 1924. XXXIII. Report on the <tp:taxon-name><tp:taxon-name-part taxon-name-part-type="subphylum">Crustacea</tp:taxon-name-part></tp:taxon-name>-<tp:taxon-name><tp:taxon-name-part taxon-name-part-type="subclass">Copepoda</tp:taxon-name-part></tp:taxon-name> (littoral and semi-parasitic).</article-title> <source>Transactions of the Zoological Society, London</source> <volume>22</volume>: <fpage>451</fpage>–<lpage>577</lpage>.</mixed-citation></ref><ref id="B8"><mixed-citation xmlns:xlink="http://www.w3.org/1999/xlink" xlink:type="simple">
          <person-group><name name-style="western"><surname>Lee</surname><given-names>W</given-names></name><name name-style="western"><surname>Soh</surname><given-names>HY</given-names></name><name name-style="western"><surname>Montagna</surname><given-names>PA</given-names></name></person-group> (<year>2006</year>) <article-title>Redescription of <italic><tp:taxon-name><tp:taxon-name-part taxon-name-part-type="genus">Echinolaophonte</tp:taxon-name-part> <tp:taxon-name-part taxon-name-part-type="species">armiger</tp:taxon-name-part></tp:taxon-name></italic> (Gurney) (<tp:taxon-name><tp:taxon-name-part taxon-name-part-type="subclass">Copepoda</tp:taxon-name-part></tp:taxon-name>, <tp:taxon-name><tp:taxon-name-part taxon-name-part-type="order">Harpacticoida</tp:taxon-name-part></tp:taxon-name>) from the Gulf of Mexico.</article-title> <source>Zootaxa</source> <volume>1250</volume>: <fpage>53</fpage>–<lpage>68</lpage>.</mixed-citation></ref><ref id="B9"><mixed-citation xmlns:xlink="http://www.w3.org/1999/xlink" xlink:type="simple">
          <person-group><name name-style="western"><surname>Nicholls</surname><given-names>AG</given-names></name></person-group> (<year>1945</year>) <article-title>Marine <tp:taxon-name><tp:taxon-name-part taxon-name-part-type="subclass">Copepoda</tp:taxon-name-part></tp:taxon-name> from Western Australia. III. Littoral harpacticoids from Port Denison.</article-title> <source>Journal of the Royal Society of Western Australia</source> <volume>29</volume>: <fpage>1</fpage>–<lpage>16</lpage>.</mixed-citation></ref><ref id="B13"><mixed-citation xmlns:xlink="http://www.w3.org/1999/xlink" xlink:type="simple">
          <person-group><name name-style="western"><surname>Ummerkutty</surname><given-names>ANP</given-names></name></person-group> (<year>1970</year>) <article-title>Studies on Indian copepods. 10. Description of <italic><tp:taxon-name><tp:taxon-name-part taxon-name-part-type="genus">Parapeltidium</tp:taxon-name-part> <tp:taxon-name-part taxon-name-part-type="species">nichollsi</tp:taxon-name-part></tp:taxon-name></italic> sp. n., <italic><tp:taxon-name><tp:taxon-name-part taxon-name-part-type="genus">Porcellidium</tp:taxon-name-part> <tp:taxon-name-part taxon-name-part-type="species">unicus</tp:taxon-name-part></tp:taxon-name></italic> sp. n. and <italic><tp:taxon-name><tp:taxon-name-part taxon-name-part-type="genus">Echinolaophonte</tp:taxon-name-part> <tp:taxon-name-part taxon-name-part-type="species">tropica</tp:taxon-name-part></tp:taxon-name></italic> sp. n. obtained from the southeast coast of India.</article-title> <source>Records of the Zoological Survey of India</source> <volume>64</volume>(<issue>1–4</issue>): <fpage>155</fpage>–<lpage>162</lpage>.</mixed-citation></ref><ref id="B17"><mixed-citation xmlns:xlink="http://www.w3.org/1999/xlink" xlink:type="simple">
          <person-group><name name-style="western"><surname>Wells</surname><given-names>JBJ</given-names></name><name name-style="western"><surname>Rao</surname><given-names>GC</given-names></name></person-group> (<year>1987</year>) <article-title>Littoral <tp:taxon-name><tp:taxon-name-part taxon-name-part-type="order">Harpacticoida</tp:taxon-name-part></tp:taxon-name> (<tp:taxon-name><tp:taxon-name-part taxon-name-part-type="subphylum">Crustacea</tp:taxon-name-part></tp:taxon-name>: <tp:taxon-name><tp:taxon-name-part taxon-name-part-type="subclass">Copepoda</tp:taxon-name-part></tp:taxon-name>) from Andaman and Nicobar Islands.</article-title> <source>Memoirs of the Zoological Survey of India</source> <volume>16</volume>: <fpage>1</fpage>–<lpage>85</lpage>.</mixed-citation></ref></ref-list></tp:taxon-treatment>
