# Supplementary material for: A new species of Echinolaophonte and record of E. armiger (Gurney, 1927) (Crustacea, Copepoda, Harpacticoida, Laophontidae) from the Caribbean with a key to species
Source: Zookeys. 2017 Dec 13;(722):19–36. doi: 10.3897/zookeys.722.14560 (PMC5740406; doi:10.3897/zookeys.722.14560)
Supplement: XML Treatment for Echinolaophonte armiger [file zookeys.722.14560-treatment2.xml]

<!DOCTYPE tp:taxon-treatment
  PUBLIC "-//TaxonX//DTD Taxonomic Treatment Publishing DTD v0 20100105//EN" "tax-treatment-NSO.dtd">
<tp:taxon-treatment xmlns:tp="http://www.plazi.org/taxpub"><tp:treatment-meta><kwd-group><label>Taxon classification</label><kwd><named-content xmlns:xlink="http://www.w3.org/1999/xlink" content-type="kingdom">Animalia</named-content></kwd><kwd><named-content xmlns:xlink="http://www.w3.org/1999/xlink" content-type="order">Harpacticoida</named-content></kwd><kwd><named-content xmlns:xlink="http://www.w3.org/1999/xlink" content-type="family">Laophontidae</named-content></kwd></kwd-group><mixed-citation publication-type="journal"><person-group><name><surname>Fuentes-Reinés</surname><given-names>Juan Manuel</given-names></name><name><surname>Suárez-Morales</surname><given-names>Eduardo</given-names></name></person-group><article-title>A new species of <italic><tp:taxon-name><tp:taxon-name-part taxon-name-part-type="genus" reg="Echinolaophonte">Echinolaophonte</tp:taxon-name-part></tp:taxon-name></italic> and record of <italic><tp:taxon-name><tp:taxon-name-part taxon-name-part-type="genus" reg="Echinolaophonte">E.</tp:taxon-name-part> <tp:taxon-name-part taxon-name-part-type="species" reg="armiger">armiger</tp:taxon-name-part></tp:taxon-name></italic> (Gurney, 1927) (<tp:taxon-name><tp:taxon-name-part taxon-name-part-type="subphylum">Crustacea</tp:taxon-name-part></tp:taxon-name>, <tp:taxon-name><tp:taxon-name-part taxon-name-part-type="subclass">Copepoda</tp:taxon-name-part></tp:taxon-name>, <tp:taxon-name><tp:taxon-name-part taxon-name-part-type="order">Harpacticoida</tp:taxon-name-part></tp:taxon-name>, <tp:taxon-name><tp:taxon-name-part taxon-name-part-type="family">Laophontidae</tp:taxon-name-part></tp:taxon-name>) from the Caribbean with a key to species</article-title><source>Zookeys</source><day>13</day><month>12</month><year>2017</year><volume>2017</volume><issue>722</issue><fpage>19</fpage><lpage>36</lpage><pub-id pub-id-type="doi">10.3897/zookeys.722.14560</pub-id></mixed-citation></tp:treatment-meta><tp:nomenclature><tp:taxon-name>
                  <tp:taxon-name-part taxon-name-part-type="genus" reg="Echinolaophonte">Echinolaophonte</tp:taxon-name-part>
                  <tp:taxon-name-part taxon-name-part-type="species" reg="armiger">armiger</tp:taxon-name-part>
                </tp:taxon-name><tp:taxon-authority>(Gurney, 1927)</tp:taxon-authority><xref ref-type="fig" rid="F6">Figs 6C–D</xref><xref ref-type="fig" rid="F7">, 7</xref><tp:nomenclature-citation-list><tp:nomenclature-citation><tp:taxon-name><tp:taxon-name-part taxon-name-part-type="genus" reg="Laophonte"/><tp:taxon-name-part taxon-name-part-type="species" reg="armiger"/></tp:taxon-name><comment>Syn. <tp:taxon-name><tp:taxon-name-part taxon-name-part-type="genus" reg="Laophonte">Laophonte</tp:taxon-name-part> <tp:taxon-name-part taxon-name-part-type="species" reg="armiger">armiger</tp:taxon-name-part></tp:taxon-name> Gurney, 1927: 554–556, fig. 159; <xref ref-type="bibr" rid="B18">Willey 1930</xref>: 108–109, figs 65–67; <xref ref-type="bibr" rid="B1">Carvalho 1952</xref>: 159–160, Pl. II, figs 68–71.<tp:taxon-name><tp:taxon-name-part taxon-name-part-type="genus" reg="Onychocamptus">Onychocamptus</tp:taxon-name-part> <tp:taxon-name-part taxon-name-part-type="species" reg="armiger">armiger</tp:taxon-name-part></tp:taxon-name> Lang, 1948: 1423–1424, Abb. 571(12), 580. </comment></tp:nomenclature-citation></tp:nomenclature-citation-list></tp:nomenclature><tp:treatment-sec sec-type="material" id="SECID0ELUAG"><title>Material examined.</title><p>One dissected adult female (<named-content xmlns:xlink="http://www.w3.org/1999/xlink" content-type="dwc:institutional_code" xlink:type="simple">CBUMAG</named-content>:MEI:0003), two adult males and four adult females, ethanol-preserved, vial (<named-content xmlns:xlink="http://www.w3.org/1999/xlink" content-type="dwc:institutional_code" xlink:type="simple">CBUMAG</named-content>:MEI:0002; <named-content xmlns:xlink="http://www.w3.org/1999/xlink" content-type="dwc:institutional_code" xlink:type="simple">CBUMAG</named-content>:MEI:0001); Colombia, Magdalena, Rodadero Bay, <named-content xmlns:xlink="http://www.w3.org/1999/xlink" content-type="dwc:verbatimCoordinates" xlink:type="simple"><named-content content-type="geo-json" specific-use="{&#34;type&#34;:&#34;Point&#34;,&#34;coordinates&#34;:[-74.200000,11.233333]}" id="NCID0EDVAG" xlink:type="simple">11°14'N, 74°12'W</named-content></named-content>, August, 2016; coll. J.M. Fuentes-Reinés. One male, one female prepared for SEM analysis.</p></tp:treatment-sec><tp:treatment-sec sec-type="description" id="SECID0EIVAG"><title>Description.</title><p>
                  <italic>Female</italic>. Habitus as in Figure <xref ref-type="fig" rid="F7">7A</xref>. Body cylindrical in dorsal view, prosome gradually tapering anteriorly. Total body length measured from anterior margin of rostrum to posterior margin of caudal rami ranging from 616 to 644 μm (average = 624.4 μm, <italic>n</italic> = 5). Rostrum conical in lateral view, trapezoid with flat anterior margin in dorsal view (Fig. <xref ref-type="fig" rid="F7">7B</xref>). Strong, dorsal spinous process present at median posterior margin of cephalosome reaching midlength of second pedigerous somite; process smooth in lateral view (arrow in Fig. <xref ref-type="fig" rid="F7">7A, C</xref>). Cephalosome with lateral posterior corners produced into triangular expansions (arrows in Fig. <xref ref-type="fig" rid="F7">7G</xref>) with weak cuticular incisions.</p><p>Antennule (Fig. <xref ref-type="fig" rid="F7">7D</xref>) 6-segmented, with long aesthetasc on fourth segment. Antenna (Fig. <xref ref-type="fig" rid="F7">7E, F</xref>) three-segmented, comprising coxa, allobasis, one-segmented endopod and one-segmented exopod, antennal exopod one-segmented with four well developed, pinnate setae (two lateral, two apical).</p><p>Mandible, maxillule, maxilla, and maxilliped (Fig. <xref ref-type="fig" rid="F6">6C</xref>) as in syntype specimens of <italic><tp:taxon-name><tp:taxon-name-part taxon-name-part-type="genus" reg="Echinolaophonte">E.</tp:taxon-name-part> <tp:taxon-name-part taxon-name-part-type="species" reg="armiger">armiger</tp:taxon-name-part></tp:taxon-name></italic> (<xref ref-type="bibr" rid="B8">Lee et al., 2006</xref>), except for seta on maxillary coxa (arrow in Fig. <xref ref-type="fig" rid="F7">7H</xref>).</p><fig id="F6" position="float" orientation="portrait"><label>Figure 6.</label><caption><p>
                      <italic><tp:taxon-name><tp:taxon-name-part taxon-name-part-type="genus" reg="Echinolaophonte">Echinolaophonte</tp:taxon-name-part> <tp:taxon-name-part taxon-name-part-type="species" reg="villabonae">villabonae</tp:taxon-name-part></tp:taxon-name></italic> sp. n. , female from Colombia, SEM-prepared specimen. <bold>A</bold> antennule <bold>B</bold> maxilliped showing proximal position of spinule comb (arrow); <italic><tp:taxon-name><tp:taxon-name-part taxon-name-part-type="genus" reg="Echinolaophonte">E.</tp:taxon-name-part> <tp:taxon-name-part taxon-name-part-type="species" reg="armiger">armiger</tp:taxon-name-part></tp:taxon-name></italic> female from Colombia <bold>C</bold> maxilliped showing medial position of spinule comb <bold>D</bold> male maxilliped.</p></caption><graphic xmlns:xlink="http://www.w3.org/1999/xlink" xlink:href="zookeys-722-019-g006.jpg" position="float" orientation="portrait" xlink:type="simple" id="oo_173762.jpg"/></fig><p>P1 (Fig. <xref ref-type="fig" rid="F7">7I</xref>) with <abbrev xmlns:xlink="http://www.w3.org/1999/xlink" xlink:title="endopod" id="ABBRID0EWYAG" xlink:type="simple">ENP</abbrev> and <abbrev xmlns:xlink="http://www.w3.org/1999/xlink" xlink:title="exopod" id="ABBRID0E1YAG" xlink:type="simple">EXP</abbrev> two-segmented, ENP1 length/width ratio = 5.6, ENP2 ratio = 2.8, with denticulate claw and small, naked seta at base. <abbrev xmlns:xlink="http://www.w3.org/1999/xlink" xlink:title="exopod" id="ABBRID0E5YAG" xlink:type="simple">EXP</abbrev> short. EXP1 with unipinnate spine. EXP2 with three unipinnate spines and two geniculate setae. P2-P4 as described by <xref ref-type="bibr" rid="B8">Lee et al. (2006)</xref>.</p><p>P5 (Fig. <xref ref-type="fig" rid="F7">7J</xref>) with <abbrev xmlns:xlink="http://www.w3.org/1999/xlink" xlink:title="exopod" id="ABBRID0EMZAG" xlink:type="simple">EXP</abbrev> and baseoendopod separate; each covered with spinules. Baseoendopod with short setophore bearing basal seta. Endopodal lobe armed with four setae, exopodal lobe with three. P6 represented by one inner small and one outer longer seta. Caudal rami length/width ratio = 1.4.</p><!--PageBreak--><p>
                  <italic>Male</italic>. Habitus resembling that of female (Fig. <xref ref-type="fig" rid="F7">7K</xref>). Total body length ranging from 532 to 588 μm (average = 560 μm, <italic>n</italic> = 3).Cephalosome with strong dorsal spiniform medial process as in female (arrowed in Fig. <xref ref-type="fig" rid="F6">6K</xref>). Antennule (Fig. <xref ref-type="fig" rid="F7">7L</xref>) subchirocer, eight-segmented, with geniculation between segments 5 and 6. First segment with row of spinules, second segment with small subdistal knob. Segment 5 swollen, segment 6 with spiniform processes. Maxilliped with relatively narrower basis and longer terminal claw than in female (Fig. <xref ref-type="fig" rid="F6">6D</xref>).</p><p>P1 (Fig. <xref ref-type="fig" rid="F7">7M</xref>) and P2 as in female; P3-P4 as in female, except for outer and distal spines of exopod which are slightly thicker than in female. P5 (Fig. <xref ref-type="fig" rid="F7">7N</xref>) fused medially, defined at base. Baseoendopod with short setophore bearing long outer basal seta, endopodal lobe obsolete. Exopod narrow, armed with three pinnate setae and spinules on anterior surface. P6 (Fig. <xref ref-type="fig" rid="F7">7O</xref>) represented by subquadrate plate armed with bipinnate inner and naked outer seta. Caudal rami length/width ratio = 1.4.</p><fig id="F7" position="float" orientation="portrait"><label>Figure 7.</label><caption><p>
                      <bold>A–O</bold> <italic><tp:taxon-name><tp:taxon-name-part taxon-name-part-type="genus" reg="Echinolaophonte">Echinolaophonte</tp:taxon-name-part> <tp:taxon-name-part taxon-name-part-type="species" reg="armiger">armiger</tp:taxon-name-part></tp:taxon-name></italic> (Gurney) from Colombia, unscaled digital micrographs. Adult female (body length = 644 μm). <bold>A</bold> habitus, lateral view showing dorsal process on cephalic shield (arrow) <bold>B</bold> rostrum showing flat anterior surface and depressed distal margins <bold>C</bold> process on cephalic shield, lateral view <bold>D</bold> antennule <bold>E</bold> antenna <bold>F</bold> detail of antennary exopod <bold>G</bold> cephalosome showing weak development of posterolateral margins (arrows), dorsal view <bold>H</bold> maxillule showing slender inner seta on syncoxa (arrowed) <bold>I</bold> leg1 <bold>J</bold> leg 5; adult male (body length 560 μm) <bold>K</bold> habitus, lateral view showing smooth dorsal process on cephalosome <bold>L</bold> antennule <bold>M</bold> leg1 <bold>N</bold> leg 5 <bold>O</bold> leg 6.</p></caption><graphic xmlns:xlink="http://www.w3.org/1999/xlink" xlink:href="zookeys-722-019-g007.jpg" position="float" orientation="portrait" xlink:type="simple" id="oo_173763.jpg"/></fig></tp:treatment-sec><tp:treatment-sec sec-type="variability" id="SECID0EN3AG"><title>Variability.</title><p>One male was observed to have three setal elements on the antennal exopod instead of the usual pattern of four.</p></tp:treatment-sec><tp:treatment-sec sec-type="remarks" id="SECID0ES3AG"><title>Remarks.</title><p>The present record, from the Caribbean coast of Colombia, is the fifth of <italic><tp:taxon-name><tp:taxon-name-part taxon-name-part-type="genus" reg="Echinolaophonte">E.</tp:taxon-name-part> <tp:taxon-name-part taxon-name-part-type="species" reg="armiger">armiger</tp:taxon-name-part></tp:taxon-name></italic> <italic>sensu</italic> Gurney, 1927 worldwide. In the surveyed area this species coexists <!--PageBreak--><!--PageBreak-->with the closely related <italic><tp:taxon-name><tp:taxon-name-part taxon-name-part-type="genus" reg="Echinolaophonte">E.</tp:taxon-name-part> <tp:taxon-name-part taxon-name-part-type="species" reg="villabonae">villabonae</tp:taxon-name-part></tp:taxon-name></italic>, which is locally more abundant. <xref ref-type="bibr" rid="B8">Lee et al. (2006)</xref> redescribed <italic><tp:taxon-name><tp:taxon-name-part taxon-name-part-type="genus" reg="Echinolaophonte">E.</tp:taxon-name-part> <tp:taxon-name-part taxon-name-part-type="species" reg="armiger">armiger</tp:taxon-name-part></tp:taxon-name></italic> from syntypic specimens from the Suez Canal and complemented their report with specimens from the Gulf of Mexico (Texan Coast, USA); the species is characterized by: 1) the smooth apical margin of the rostrum, 2) the simple dorsal spinous process on the cephalosome, 3) the armature formula of the swimming legs, 4) the short ENP2 of P2-P4, 5) the unmodified P3 endopod in male, 6) the slightly modified exopods of P3 and P4 in male, 7) the short setophore of the P5 outer basal seta, 8) short caudal ramus (only 1.4 times longer than wide), 9) the shape of dorsal spiny processes in the prosome and urosome and 10) the shape of pseudoperculum. Most of these distinctive traits were observed in the Colombian specimens. However, subtle differences were detected in our specimens from Colombia, thus allowing an expansion of the morphological range of this species: 1) a maxillary coxal seta is present in the Colombian specimens (Fig. <xref ref-type="fig" rid="F7">7H</xref>) whereas it is absent in the Texan material (<xref ref-type="bibr" rid="B8">Lee et al. 2006</xref>: fig. 2F), 2) the P1ENP1 length/width ratio. It is 5.6 in the Colombian specimen (Fig. <xref ref-type="fig" rid="F7">7I</xref>) whereas in the Texas specimens the figure is slightly higher: 5.8 (<xref ref-type="bibr" rid="B8">Lee et al. 2006</xref>: fig. 3A).</p></tp:treatment-sec><tp:treatment-sec sec-type="distribution" id="SECID0ES5AG"><title>Distribution.</title><p>Suez Canal, Egypt (type locality), the Texan coast (USA) (<xref ref-type="bibr" rid="B8">Lee et al. 2006</xref>), Brazil (<xref ref-type="bibr" rid="B1">Carvalho 1952</xref>), northern Colombia (present data), and possibly Bermuda (<xref ref-type="bibr" rid="B18">Willey 1930</xref>).</p></tp:treatment-sec><ref-list><ref id="B18"><mixed-citation xmlns:xlink="http://www.w3.org/1999/xlink" xlink:type="simple">
          <person-group><name name-style="western"><surname>Willey</surname><given-names>A</given-names></name></person-group> (<year>1930</year>) <article-title>Harpacticoid <tp:taxon-name><tp:taxon-name-part taxon-name-part-type="subclass">Copepoda</tp:taxon-name-part></tp:taxon-name> from Bermuda. Part I.</article-title> <source>Annual Magazine of Natural History (London)</source> <volume>10</volume>: <fpage>81</fpage>–<lpage>114</lpage>.</mixed-citation></ref><ref id="B1"><mixed-citation xmlns:xlink="http://www.w3.org/1999/xlink" xlink:type="simple">
          <person-group><name name-style="western"><surname>Carvalho</surname><given-names>JP</given-names></name></person-group> (<year>1952</year>) <article-title>Sobre uma coleção de Copepodos, não parasíticos, da Baía de Santos e suas adjacências.</article-title> <source>Boletim do Instituto Oceanográfico, Sâo Paulo</source> <volume>3</volume>(<issue>1–2</issue>): <fpage>131</fpage>–<lpage>188</lpage>. <ext-link xlink:type="simple" ext-link-type="doi" xlink:href="10.1590/S0373-55241952000100012">https://doi.org/10.1590/S0373-55241952000100012</ext-link></mixed-citation></ref><ref id="B8"><mixed-citation xmlns:xlink="http://www.w3.org/1999/xlink" xlink:type="simple">
          <person-group><name name-style="western"><surname>Lee</surname><given-names>W</given-names></name><name name-style="western"><surname>Soh</surname><given-names>HY</given-names></name><name name-style="western"><surname>Montagna</surname><given-names>PA</given-names></name></person-group> (<year>2006</year>) <article-title>Redescription of <italic><tp:taxon-name><tp:taxon-name-part taxon-name-part-type="genus">Echinolaophonte</tp:taxon-name-part> <tp:taxon-name-part taxon-name-part-type="species">armiger</tp:taxon-name-part></tp:taxon-name></italic> (Gurney) (<tp:taxon-name><tp:taxon-name-part taxon-name-part-type="subclass">Copepoda</tp:taxon-name-part></tp:taxon-name>, <tp:taxon-name><tp:taxon-name-part taxon-name-part-type="order">Harpacticoida</tp:taxon-name-part></tp:taxon-name>) from the Gulf of Mexico.</article-title> <source>Zootaxa</source> <volume>1250</volume>: <fpage>53</fpage>–<lpage>68</lpage>.</mixed-citation></ref></ref-list></tp:taxon-treatment>
